# Supplementary material for: A Low-Cost, Portable Device for Detecting and Sorting Aflatoxin-Contaminated Maize Kernels
Source: Toxins (Basel). 2023 Mar 4;15(3):197. doi: 10.3390/toxins15030197 (PMC10058786; doi:10.3390/toxins15030197)
Supplement: Supplementary file 1 [file toxins-15-00197-s001.zip]

Archive with 1 entries (1 files):
- toxins-2188380-supplementary.pdf
